# Supplementary material for: The Complete Plastid Genome of Astrohibiscus caesius (Hibisceae, Malvaceae) and Its Phylogenetic Placement
Source: Ecol Evol. 2026 Jul 11;16(7):e74010. doi: 10.1002/ece3.74010 (PMC13355160; doi:10.1002/ece3.74010)
Supplement: Supplementary file 2 — Table S1: Distribution and comparative characteristics of SSRs in the plastome of Astrohibiscus caesius. [file ECE3-16-e74010-s002.xlsx]

## Sheet: Summary
Table S1 Distribution and comparative characteristics of SSRs in the plastome of Astrohibiscus caesius
Species	Total_SSRs	LSC	SSC	IR	Mono	Di	Tri	Tetra	Penta	Hexa	Gene	tRNA	rRNA	Intron
Astrohibiscus caesius	93	72	17	4	64	11	8	9	1	0	8	0	0	25
Abbreviations:
LSC: Large Single Copy region
SSC: Small Single Copy region
IR: Inverted Repeat region
IGS: Intergenic Spacer region
Mono: Mononucleotide repeat
Di: Dinucleotide repeat
Tri: Trinucleotide repeat
Tetra: Tetranucleotide repeat
Penta: Pentanucleotide repeat
Hexa: Hexanucleotide repeat
tRNA: Transfer RNA
rRNA: Ribosomal RNA

## Sheet: All SSRs
Type	Motif_Type	Repeat_Count	Length	Start	End	Region	Location	Location_Type
Astrohibiscus caesius
A	Mono	11	11	4086	4096	LSC	trnK-UUU intron	Intron
T	Mono	11	11	5079	5089	LSC	trnK-UUU-rps16_1	IGS
T	Mono	10	10	5863	5872	LSC	rps16 intron	Intron
T	Mono	11	11	6801	6811	LSC	rps16_2-trnQ-UUG	IGS
ATA	Tri	4	12	6836	6847	LSC	rps16_2-trnQ-UUG	IGS
A	Mono	10	10	6860	6869	LSC	rps16_2-trnQ-UUG	IGS
TTAT	Tetra	3	12	8589	8600	LSC	trnS-GCU-trnS-CGA_2	IGS
TTA	Tri	4	12	8641	8652	LSC	trnS-GCU-trnS-CGA_2	IGS
A	Mono	10	10	8844	8853	LSC	trnS-GCU-trnS-CGA_2	IGS
T	Mono	11	11	9662	9672	LSC	trnS-CGA intron	Intron
T	Mono	11	11	10079	10089	LSC	trnS-CGA intron	Intron
T	Mono	10	10	12746	12755	LSC	atpF intron	Intron
AATA	Tetra	3	12	13010	13021	LSC	atpF intron	Intron
T	Mono	12	12	13914	13925	LSC	atpF_2-atpH	IGS
AAT	Tri	4	12	13941	13952	LSC	atpF_2-atpH	IGS
A	Mono	10	10	14211	14220	LSC	atpF_2-atpH	IGS
C	Mono	11	11	15042	15052	LSC	atpH-atpI	IGS
T	Mono	10	10	15053	15062	LSC	atpH-atpI	IGS
T	Mono	11	11	19656	19666	LSC	rpoC2	Gene
AT	Di	5	10	21035	21044	LSC	rpoC2	Gene
T	Mono	11	11	22085	22095	LSC	rpoC1_2	Gene
T	Mono	12	12	27376	27387	LSC	rpoB	Gene
AT	Di	5	10	28443	28452	LSC	rpoB-trnC-GCA	IGS
T	Mono	13	13	28562	28574	LSC	rpoB-trnC-GCA	IGS
T	Mono	10	10	28936	28945	LSC	rpoB-trnC-GCA	IGS
A	Mono	10	10	28950	28959	LSC	rpoB-trnC-GCA	IGS
T	Mono	11	11	30688	30698	LSC	petN-psbM	IGS
TA	Di	5	10	33272	33281	LSC	trnE-UUC-trnT-GGU	IGS
TGAAA	Penta	3	15	34294	34308	LSC	trnT-GGU-psbD	IGS
AAT	Tri	4	12	38277	38288	LSC	psbZ-trnG-GCC	IGS
A	Mono	10	10	38318	38327	LSC	psbZ-trnG-GCC	IGS
A	Mono	10	10	38432	38441	LSC	psbZ-trnG-GCC	IGS
TAT	Tri	4	12	38482	38493	LSC	psbZ-trnG-GCC	IGS
AATA	Tetra	3	12	38644	38655	LSC	psbZ-trnG-GCC	IGS
ATCT	Tetra	3	12	44414	44425	LSC	psaA-pafI_1	IGS
T	Mono	12	12	46054	46065	LSC	pafI intron	Intron
AT	Di	5	10	47106	47115	LSC	pafI intron	Intron
A	Mono	10	10	47383	47392	LSC	pafI_3-trnS-GGA	IGS
AT	Di	5	10	48740	48749	LSC	rps4-trnT-UGU	IGS
ATA	Tri	4	12	48753	48764	LSC	rps4-trnT-UGU	IGS
AT	Di	5	10	48762	48771	LSC	rps4-trnT-UGU	IGS
T	Mono	10	10	48852	48861	LSC	rps4-trnT-UGU	IGS
A	Mono	11	11	50586	50596	LSC	trnL-UAA intron	Intron
AT	Di	5	10	51082	51091	LSC	trnL-UAA-trnF-GAA	IGS
T	Mono	11	11	52011	52021	LSC	trnF-GAA-ndhJ	IGS
TATT	Tetra	3	12	54309	54320	LSC	ndhC-trnC-ACA_2	IGS
AT	Di	5	10	54374	54383	LSC	ndhC-trnC-ACA_2	IGS
T	Mono	11	11	54587	54597	LSC	ndhC-trnC-ACA_2	IGS
T	Mono	10	10	54599	54608	LSC	ndhC-trnC-ACA_2	IGS
TTA	Tri	4	12	58944	58955	LSC	atpB-rbcL	IGS
TC	Di	5	10	65535	65544	LSC	cemA	Gene
T	Mono	11	11	66273	66283	LSC	cemA-petA	IGS
T	Mono	10	10	67523	67532	LSC	petA-psbJ	IGS
A	Mono	10	10	68137	68146	LSC	petA-psbJ	IGS
T	Mono	10	10	68724	68733	LSC	psbJ-psbL	IGS
T	Mono	11	11	70658	70668	LSC	petG-trnW-CCA	IGS
T	Mono	10	10	71621	71630	LSC	psaJ-rpl33	IGS
T	Mono	11	11	71932	71942	LSC	psaJ-rpl33	IGS
AAAT	Tetra	3	12	72984	72995	LSC	rps18-rpl20	IGS
T	Mono	10	10	74980	74989	LSC	clpP1 intron	Intron
T	Mono	13	13	75164	75176	LSC	clpP1 intron	Intron
T	Mono	11	11	75204	75214	LSC	clpP1 intron	Intron
A	Mono	10	10	75378	75387	LSC	clpP1 intron	Intron
A	Mono	10	10	75389	75398	LSC	clpP1 intron	Intron
T	Mono	10	10	76095	76104	LSC	clpP1 intron	Intron
A	Mono	10	10	76568	76577	LSC	clpP1 intron	Intron
A	Mono	11	11	81237	81247	LSC	petB_2-petD_1	IGS
T	Mono	10	10	81595	81604	LSC	petD intron	Intron
A	Mono	10	10	82604	82613	LSC	petD_2-rpoA	IGS
T	Mono	12	12	82736	82747	LSC	petD_2-rpoA	IGS
ATGT	Tetra	3	12	82938	82949	LSC	rpoA	Gene
AT	Di	5	10	86748	86757	LSC	rpl16 intron	Intron
T	Mono	12	12	104458	104469	IR	rps7-trnV-GAC	IGS
T	Mono	10	10	113755	113764	IR	rrn5-trnR-ACG	IGS
AT	Di	5	10	115080	115089	SSC	ycf1-ndhF	IGS
T	Mono	10	10	117577	117586	SSC	ndhF-rpl32	IGS
T	Mono	12	12	117969	117980	SSC	ndhF-rpl32	IGS
A	Mono	10	10	118206	118215	SSC	ndhF-rpl32	IGS
T	Mono	10	10	118884	118893	SSC	rpl32-trnL-UAG	IGS
ATA	Tri	5	15	119008	119022	SSC	rpl32-trnL-UAG	IGS
A	Mono	12	12	120426	120437	SSC	ccsA	Gene
T	Mono	11	11	121367	121377	SSC	ccsA-ndhD	IGS
TTGA	Tetra	3	12	123608	123619	SSC	ndhE	Gene
T	Mono	10	10	124722	124731	SSC	ndhG-ndhI	IGS
A	Mono	11	11	126626	126636	SSC	ndhA intron	Intron
T	Mono	10	10	131517	131526	SSC	ycf1 intron	Intron
CATT	Tetra	3	12	131691	131702	SSC	ycf1 intron	Intron
A	Mono	10	10	132164	132173	SSC	ycf1 intron	Intron
T	Mono	11	11	132676	132686	SSC	ycf1 intron	Intron
T	Mono	11	11	133926	133936	SSC	ycf1 intron	Intron
T	Mono	10	10	134450	134459	SSC	ycf1 intron	Intron
A	Mono	10	10	136669	136678	IR	trnR-ACG-rrn5	IGS
A	Mono	12	12	145964	145975	IR	trnV-GAC-rps7	IGS
Abbreviations:
LSC: Large Single Copy region
SSC: Small Single Copy region
IR: Inverted Repeat region
IGS: Intergenic Spacer region
Mono: Mononucleotide repeat
Di: Dinucleotide repeat
Tri: Trinucleotide repeat
Tetra: Tetranucleotide repeat
Penta: Pentanucleotide repeat
Hexa: Hexanucleotide repeat
tRNA: Transfer RNA
rRNA: Ribosomal RNA
